# Supplementary material for: Emergency MRI in Spine Trauma of Children and Adolescents—A Pictorial Review
Source: Children (Basel). 2023 Jun 21;10(7):1094. doi: 10.3390/children10071094 (PMC10378627; doi:10.3390/children10071094)
Supplement: Supplementary file 1 [file children-10-01094-s001.zip]

Archive with 1 entries (1 files):
- children-2460963-supplementary.pdf
